# Supplementary material for: Temporal, Location- and Symptom-Specific Likelihood of Patient-Reported Sensory Symptoms Related to Oxaliplatin-Induced Peripheral Neuropathy (OIPN) in Patients Receiving Oxaliplatin for Three Months
Source: Cancers (Basel). 2022 Feb 25;14(5):1212. doi: 10.3390/cancers14051212 (PMC8909760; doi:10.3390/cancers14051212)
Supplement: Supplementary file 1 [file cancers-14-01212-s001.zip]

Archive with 1 entries (1 files):
- cancers-1577556 -supplementary.pdf
